# Supplementary material for: Cryptosporidium spp. infection drives distinct alterations in the faecal extracellular vesicles metaproteome of calves
Source: J Anim Sci Biotechnol. 2026 Jan 15;17:8. doi: 10.1186/s40104-025-01332-4 (PMC12805734; doi:10.1186/s40104-025-01332-4)
Supplement: Supplementary file 1 — Additional file 1: Table S1. List of microbes identified in calf faeces based on 16S rRNA gene amplicon sequencing. [file 40104_2025_1332_MOESM1_ESM.xlsx]

## Sheet: genuses_10_day
g_nr	present in cry_0	present in cry_1	taxa	cry_0	cry_0	cry_0	cry_0	cry_0	cry_0	cry_0	cry_0	cry_0	cry_0	cry_0	cry_0	cry_0	cry_0	cry_0	cry_0	cry_0	cry_0	cry_0	cry_0	cry_0	cry_0	cry_0	cry_0	cry_0	cry_0	cry_0	cry_0	cry_0	cry_0	cry_0	cry_0	cry_0	cry_0_present_count	cry_0_present_%	cry_1	cry_1	cry_1	cry_1	cry_1	cry_1	cry_1	cry_1	cry_1	cry_1	cry_1
g_19	0	1	d__Bacteria;p__Actinobacteriota;c__Actinobacteria;__;__;__	0	0	0	0	0	0	0	0	0	0	0	0	0	0	0	0	0	0	0	0	0	0	0	0	0	0	0	0	0	0	0	0	0	0	0	0	2	0	0	0	0	0	2	0	0	0
g_21	1	1	d__Bacteria;p__Actinobacteriota;c__Actinobacteria;o__Actinomycetales;f__Actinomycetaceae;g__Actinomyces	0	7	0	28	39	9	0	0	0	0	0	0	9	0	0	0	207	4	0	3	89	6	6	0	13	0	2	14	19	0	759	5	9	18	54.5455	5	1669	0	0	37	8	28	0	12	0	0
g_26	1	1	d__Bacteria;p__Actinobacteriota;c__Actinobacteria;o__Actinomycetales;f__Actinomycetaceae;g__Trueperella	0	0	0	0	0	0	0	0	0	0	0	0	93	0	0	0	0	0	0	0	7	0	3	0	0	0	0	0	0	0	0	0	0	3	9.09091	0	0	0	0	0	0	0	0	0	0	0
g_28	0	1	d__Bacteria;p__Actinobacteriota;c__Actinobacteria;o__Bifidobacteriales;f__Bifidobacteriaceae;__	0	0	0	0	0	0	0	0	0	0	0	0	0	0	0	0	0	0	0	0	0	0	0	0	0	0	0	0	0	0	0	0	0	0	0	0	0	0	0	0	0	0	0	0	0	0
g_31	1	1	d__Bacteria;p__Actinobacteriota;c__Actinobacteria;o__Bifidobacteriales;f__Bifidobacteriaceae;g__Bifidobacterium	12655	85	461	284	151	5562	38	2351	38	432	521	8	149	3762	7304	437	3885	871	3645	2648	2567	7623	101	2937	1607	2861	51	5358	2750	267	36	1079	3585	33	100	176	98	4	2952	4771	5	6552	239	5456	612	1209
g_32	1	1	d__Bacteria;p__Actinobacteriota;c__Actinobacteria;o__Bifidobacteriales;f__Bifidobacteriaceae;g__Gardnerella	0	0	0	0	0	40	0	4	0	0	11	0	0	16	0	0	63	0	11	0	0	0	7	0	0	0	0	0	0	0	0	0	5	8	24.2424	0	0	0	85	0	0	0	0	0	0	0
g_33	1	1	d__Bacteria;p__Actinobacteriota;c__Actinobacteria;o__Bifidobacteriales;f__Bifidobacteriaceae;g__Pseudoscardovia	0	0	0	0	0	0	0	0	0	66	15	0	0	0	0	0	0	0	109	0	0	67	0	360	0	0	0	0	0	0	0	0	0	5	15.1515	0	0	0	0	0	0	0	32	0	0	0
g_36	1	1	d__Bacteria;p__Actinobacteriota;c__Actinobacteria;o__Corynebacteriales;f__Corynebacteriaceae;g__Corynebacterium	0	0	4	583	0	8	0	0	0	24	0	5	5	0	0	0	15	39	0	248	256	0	0	0	0	0	4	12	0	0	0	0	0	12	36.3636	28	0	20	44	0	0	0	92	0	0	23
g_163	1	1	d__Bacteria;p__Actinobacteriota;c__Coriobacteriia;o__Coriobacteriales;__;__	0	0	0	0	0	38	0	0	0	0	0	0	0	0	0	0	0	0	0	0	0	0	0	0	0	0	0	0	0	0	0	0	0	1	3.0303	0	0	0	0	0	0	0	0	0	0	0
g_165	0	1	d__Bacteria;p__Actinobacteriota;c__Coriobacteriia;o__Coriobacteriales;f__Atopobiaceae;g__Atopobium	0	0	0	0	0	0	0	0	0	0	0	0	0	0	0	0	0	0	0	0	0	0	0	0	0	0	0	0	0	0	0	0	0	0	0	0	32	0	0	0	0	0	0	0	0	0
g_168	1	1	d__Bacteria;p__Actinobacteriota;c__Coriobacteriia;o__Coriobacteriales;f__Atopobiaceae;g__Olsenella	8	21	0	0	0	0	0	0	27	269	12	0	0	4	41	4	0	0	80	34	11	107	0	73	0	0	0	3	2	3	0	4	0	17	51.5152	0	23	3	0	0	0	0	41	0	0	3
g_169	1	1	d__Bacteria;p__Actinobacteriota;c__Coriobacteriia;o__Coriobacteriales;f__Atopobiaceae;g__uncultured	0	14	0	4	0	0	0	0	0	11	0	0	8	0	0	0	0	5	0	0	0	0	0	0	0	13	0	0	0	0	0	0	0	6	18.1818	0	10	9	0	0	5	22	6	0	0	0
g_171	1	1	d__Bacteria;p__Actinobacteriota;c__Coriobacteriia;o__Coriobacteriales;f__Coriobacteriaceae;g__Collinsella	512	97	344	369	539	3136	417	330	54	206	148	243	2428	316	1775	1160	2549	1778	436	1246	1150	3484	380	581	1064	613	146	771	520	865	307	122	1838	33	100	113	814	692	1073	2059	950	2064	1139	1686	449	421
g_174	1	0	d__Bacteria;p__Actinobacteriota;c__Coriobacteriia;o__Coriobacteriales;f__Eggerthellaceae;__	0	0	0	0	0	0	0	0	0	3	0	0	0	0	0	0	0	0	0	0	0	0	0	0	0	0	0	0	0	0	0	0	0	1	3.0303	0	0	0	0	0	0	0	0	0	0	0
g_176	0	1	d__Bacteria;p__Actinobacteriota;c__Coriobacteriia;o__Coriobacteriales;f__Eggerthellaceae;g__Denitrobacterium	0	0	0	0	0	0	0	0	0	0	0	0	0	0	0	0	0	0	0	0	0	0	0	0	0	0	0	0	0	0	0	0	0	0	0	0	0	0	0	0	0	0	0	0	0	0
g_177	1	1	d__Bacteria;p__Actinobacteriota;c__Coriobacteriia;o__Coriobacteriales;f__Eggerthellaceae;g__Eggerthella	6	6	20	7	7	18	0	17	3	11	0	0	0	0	13	13	34	22	0	18	27	11	0	0	6	0	6	8	0	0	5	5	0	21	63.6364	0	0	0	9	0	4	9	0	13	0	0
g_180	1	1	d__Bacteria;p__Actinobacteriota;c__Coriobacteriia;o__Coriobacteriales;f__Eggerthellaceae;g__Paraeggerthella	0	4	0	23	21	42	17	0	0	7	0	0	9	0	0	0	74	4	0	0	0	24	17	0	0	0	15	0	0	29	0	0	0	13	39.3939	0	60	0	38	0	9	55	0	0	0	3
g_182	1	1	d__Bacteria;p__Actinobacteriota;c__Coriobacteriia;o__Coriobacteriales;f__Eggerthellaceae;g__Senegalimassilia	0	0	0	0	0	0	0	0	0	0	9	0	0	0	0	0	0	0	0	0	0	0	0	0	0	0	0	0	3	0	0	0	0	2	6.06061	0	26	65	0	0	0	0	0	0	0	0
g_183	1	1	d__Bacteria;p__Actinobacteriota;c__Coriobacteriia;o__Coriobacteriales;f__Eggerthellaceae;g__Slackia	0	5	0	59	0	0	0	0	0	0	29	9	0	13	0	0	0	0	0	0	0	0	0	0	5	0	0	8	12	0	36	0	0	9	27.2727	0	4	6	0	0	95	0	0	0	0	0
g_184	1	1	d__Bacteria;p__Actinobacteriota;c__Coriobacteriia;o__Coriobacteriales;f__Eggerthellaceae;g__uncultured	0	0	0	0	0	0	0	6	0	0	0	0	0	0	0	17	0	0	0	0	0	0	0	0	0	0	0	0	0	0	0	8	0	3	9.09091	0	0	12	0	0	6	0	48	0	0	0
g_185	1	1	d__Bacteria;p__Actinobacteriota;c__Coriobacteriia;o__Coriobacteriales;f__uncultured;g__uncultured	5	0	0	0	0	0	0	0	0	0	0	0	0	0	0	0	0	0	0	0	0	6	0	0	0	0	0	0	0	0	0	0	0	2	6.06061	0	0	0	0	0	0	0	0	0	0	0
g_202	1	1	d__Bacteria;p__Bacteroidota;c__Bacteroidia;o__Bacteroidales;__;__	2	0	0	0	2	0	0	0	0	0	0	0	0	0	0	0	0	4	0	0	0	0	0	0	0	0	9	2	0	0	0	0	0	5	15.1515	0	0	0	0	0	0	0	0	0	0	0
g_203	1	1	d__Bacteria;p__Bacteroidota;c__Bacteroidia;o__Bacteroidales;f__Bacteroidaceae;g__Bacteroides	3760	4576	5373	7775	930	5898	14406	5432	9433	5927	1069	660	526	4167	1567	1778	11726	1337	2818	3594	5263	17015	3098	3095	7467	1293	1248	124	1826	11428	3328	1582	2741	33	100	933	917	422	10512	6876	429	2317	2528	3296	1458	722
g_205	1	1	d__Bacteria;p__Bacteroidota;c__Bacteroidia;o__Bacteroidales;f__Bacteroidales_RF16_group;g__Bacteroidales_RF16_group	0	0	0	0	0	5	0	0	0	0	0	0	0	0	0	0	0	0	0	0	0	0	0	0	0	0	0	0	0	0	0	0	0	1	3.0303	0	0	0	0	0	0	0	0	0	0	0
g_208	1	1	d__Bacteria;p__Bacteroidota;c__Bacteroidia;o__Bacteroidales;f__Barnesiellaceae;g__Barnesiella	4	0	0	0	0	0	0	0	0	0	0	0	0	11	0	0	0	0	0	0	0	0	0	0	0	0	0	0	0	0	0	0	0	2	6.06061	0	0	0	0	0	0	129	3	0	0	0
g_209	1	1	d__Bacteria;p__Bacteroidota;c__Bacteroidia;o__Bacteroidales;f__Barnesiellaceae;g__Coprobacter	0	73	0	0	0	0	0	6	0	0	0	0	0	0	0	0	0	0	0	0	0	0	0	0	0	0	0	0	0	0	0	7	0	3	9.09091	0	0	0	0	0	0	0	16	0	0	0
g_217	0	1	d__Bacteria;p__Bacteroidota;c__Bacteroidia;o__Bacteroidales;f__Marinifilaceae;__	0	0	0	0	0	0	0	0	0	0	0	0	0	0	0	0	0	0	0	0	0	0	0	0	0	0	0	0	0	0	0	0	0	0	0	0	0	0	2	0	0	0	0	0	0	0
g_218	1	1	d__Bacteria;p__Bacteroidota;c__Bacteroidia;o__Bacteroidales;f__Marinifilaceae;g__Butyricimonas	30	0	0	144	44	149	0	59	0	43	0	0	15	0	0	0	0	33	0	107	6	0	5	0	15	0	0	8	48	51	76	2	0	17	51.5152	0	73	0	63	13	13	194	7	4	0	0
g_219	1	1	d__Bacteria;p__Bacteroidota;c__Bacteroidia;o__Bacteroidales;f__Marinifilaceae;g__Odoribacter	188	64	28	149	115	0	179	19	0	213	297	0	64	8	24	4	0	326	0	0	129	0	23	7	267	10	198	13	109	95	219	0	0	24	72.7273	5	93	170	119	15	104	510	142	13	0	0
g_228	1	1	d__Bacteria;p__Bacteroidota;c__Bacteroidia;o__Bacteroidales;f__Muribaculaceae;g__Muribaculaceae	267	146	391	19	203	0	234	301	6	2546	808	7	0	32	29	94	0	28	0	19	41	38	0	0	15	179	127	69	14	318	72	27	0	26	78.7879	44	157	712	10	0	223	0	100	8	363	62
g_229	1	0	d__Bacteria;p__Bacteroidota;c__Bacteroidia;o__Bacteroidales;f__Muribaculaceae;g__Muribaculum	0	3	0	0	0	0	0	0	0	0	0	0	0	0	0	0	0	0	0	0	0	0	0	0	0	0	0	0	0	0	0	0	0	1	3.0303	0	0	0	0	0	0	0	0	0	0	0
g_234	1	1	d__Bacteria;p__Bacteroidota;c__Bacteroidia;o__Bacteroidales;f__Prevotellaceae;__	0	0	0	3	0	3	0	9	0	0	12	8	0	19	0	0	0	0	0	0	0	7	7	0	0	0	0	0	2	7	0	0	0	10	30.303	0	0	54	0	0	0	0	32	0	0	0
g_235	1	1	d__Bacteria;p__Bacteroidota;c__Bacteroidia;o__Bacteroidales;f__Prevotellaceae;g__Alloprevotella	73	947	46	0	4378	0	0	4312	1637	0	5606	0	1658	43	56	1370	0	10327	0	0	13	0	30	0	168	0	48	2021	0	90	1219	1292	0	20	60.6061	33	526	2653	0	0	3578	1253	4231	0	5944	0
g_237	1	1	d__Bacteria;p__Bacteroidota;c__Bacteroidia;o__Bacteroidales;f__Prevotellaceae;g__Prevotella	474	211	1522	3884	3276	1015	272	1595	986	1757	1981	433	262	796	3267	315	776	1797	7812	10281	690	3019	141	5558	2479	1010	1823	1509	3139	1124	1809	2683	499	33	100	583	3345	1521	1663	246	2248	129	1444	534	1588	2685
g_240	1	1	d__Bacteria;p__Bacteroidota;c__Bacteroidia;o__Bacteroidales;f__Prevotellaceae;g__Prevotellaceae_NK3B31_group	0	8	0	0	0	0	0	0	0	0	5	0	0	0	0	0	0	69	0	0	0	0	0	0	0	0	0	0	0	56	72	0	0	5	15.1515	0	240	0	0	0	0	0	60	0	0	0
g_241	1	1	d__Bacteria;p__Bacteroidota;c__Bacteroidia;o__Bacteroidales;f__Prevotellaceae;g__Prevotellaceae_UCG-001	0	0	0	0	9	0	0	0	0	0	0	0	0	0	0	0	0	0	0	0	0	0	0	0	27	0	0	0	0	0	4	0	0	3	9.09091	0	0	0	0	0	0	0	12	0	0	0
g_242	1	1	d__Bacteria;p__Bacteroidota;c__Bacteroidia;o__Bacteroidales;f__Prevotellaceae;g__Prevotellaceae_UCG-003	0	0	5	31	0	13	0	0	0	0	0	0	0	0	0	0	0	0	0	0	0	0	0	0	0	0	0	0	0	0	0	0	0	3	9.09091	0	0	192	0	0	0	0	0	0	0	0
g_245	1	1	d__Bacteria;p__Bacteroidota;c__Bacteroidia;o__Bacteroidales;f__Prevotellaceae;g__uncultured	351	0	176	0	174	0	147	333	169	0	103	94	47	146	197	148	0	235	548	146	620	1560	6	384	492	274	273	1590	140	158	42	107	0	27	81.8182	132	76	103	21	291	40	0	358	0	411	264
g_247	0	1	d__Bacteria;p__Bacteroidota;c__Bacteroidia;o__Bacteroidales;f__Rikenellaceae;__	0	0	0	0	0	0	0	0	0	0	0	0	0	0	0	0	0	0	0	0	0	0	0	0	0	0	0	0	0	0	0	0	0	0	0	0	0	0	0	0	0	0	0	0	0	0
g_248	1	1	d__Bacteria;p__Bacteroidota;c__Bacteroidia;o__Bacteroidales;f__Rikenellaceae;g__Alistipes	25	3	0	36	3	17	0	0	0	35	0	0	4	0	0	3	0	101	0	8	0	0	0	0	4	0	0	5	6	33	26	0	0	15	45.4545	0	7	0	5	5	16	257	13	0	0	4
g_251	1	1	d__Bacteria;p__Bacteroidota;c__Bacteroidia;o__Bacteroidales;f__Rikenellaceae;g__Rikenellaceae_RC9_gut_group	41	202	552	0	53	0	249	856	114	114	440	11	0	111	67	41	0	143	0	0	248	11	0	0	131	55	164	42	914	319	306	105	0	24	72.7273	71	45	508	266	0	52	65	284	10	238	5
g_258	1	1	d__Bacteria;p__Bacteroidota;c__Bacteroidia;o__Bacteroidales;f__Tannerellaceae;g__Parabacteroides	107	1318	926	121	143	348	40	285	121	200	129	0	110	37	215	202	0	218	0	76	1267	58	3	885	60	212	410	52	992	873	111	44	0	29	87.8788	137	78	192	822	4	65	1435	215	287	199	1979
g_263	1	1	d__Bacteria;p__Bacteroidota;c__Bacteroidia;o__Bacteroidales;f__uncultured;g__uncultured	0	0	0	0	15	0	0	0	0	0	0	0	0	0	34	0	0	0	0	0	0	0	0	0	0	0	0	0	7	0	0	0	0	3	9.09091	3	0	0	0	0	0	0	0	0	0	0
g_338	1	1	d__Bacteria;p__Campilobacterota;c__Campylobacteria;o__Campylobacterales;f__Campylobacteraceae;g__Campylobacter	0	0	13	171	60	0	0	0	0	0	0	7	0	0	5	0	0	10	0	297	10	12	0	0	0	0	4	10	25	27	292	0	0	14	42.4242	0	442	183	0	43	24	0	97	0	4	0
g_339	0	1	d__Bacteria;p__Campilobacterota;c__Campylobacteria;o__Campylobacterales;f__Helicobacteraceae;g__Helicobacter	0	0	0	0	0	0	0	0	0	0	0	0	0	0	0	0	0	0	0	0	0	0	0	0	0	0	0	0	0	0	0	0	0	0	0	0	0	0	0	0	0	0	0	0	0	0
g_392	1	1	d__Bacteria;p__Desulfobacterota;c__Desulfovibrionia;o__Desulfovibrionales;f__Desulfovibrionaceae;g__Bilophila	0	5	0	0	0	0	0	0	0	0	0	0	0	0	0	0	0	0	0	0	0	0	0	0	0	0	0	4	0	50	69	3	0	5	15.1515	0	54	0	0	0	12	114	0	0	0	0
g_393	1	1	d__Bacteria;p__Desulfobacterota;c__Desulfovibrionia;o__Desulfovibrionales;f__Desulfovibrionaceae;g__Desulfovibrio	61	0	12	67	109	0	76	195	0	0	0	0	51	0	206	0	0	47	0	0	13	0	9	0	242	0	107	9	24	59	234	24	0	18	54.5455	6	215	79	0	19	425	188	0	6	0	0
g_395	1	1	d__Bacteria;p__Desulfobacterota;c__Desulfovibrionia;o__Desulfovibrionales;f__Desulfovibrionaceae;g__Mailhella	0	7	0	0	0	0	13	0	0	0	0	0	0	0	26	0	0	6	0	0	9	0	0	0	5	0	0	0	28	0	29	0	0	8	24.2424	0	8	0	0	0	14	17	12	5	0	0
g_401	1	0	d__Bacteria;p__Elusimicrobiota;c__Elusimicrobia;o__Elusimicrobiales;f__Elusimicrobiaceae;g__Elusimicrobium	0	0	0	0	0	0	0	0	0	0	0	0	0	0	0	0	0	0	0	0	0	0	2	0	0	0	0	0	0	0	0	0	0	1	3.0303	0	0	0	0	0	0	0	0	0	0	0
g_403	1	1	d__Bacteria;p__Firmicutes;__;__;__;__	0	0	0	0	0	0	0	0	0	0	0	0	0	0	3	0	0	0	0	0	0	0	0	0	2	0	0	0	0	0	6	0	0	3	9.09091	2	0	0	0	0	0	0	0	0	0	0
g_405	0	1	d__Bacteria;p__Firmicutes;c__Bacilli;__;__;__	0	0	0	0	0	0	0	0	0	0	0	0	0	0	0	0	0	0	0	0	0	0	0	0	0	0	0	0	0	0	0	0	0	0	0	0	0	0	0	0	0	0	0	0	0	2
g_430	0	1	d__Bacteria;p__Firmicutes;c__Bacilli;o__Bacillales;f__Planococcaceae;__	0	0	0	0	0	0	0	0	0	0	0	0	0	0	0	0	0	0	0	0	0	0	0	0	0	0	0	0	0	0	0	0	0	0	0	0	0	0	0	0	0	0	0	0	0	0
g_451	1	1	d__Bacteria;p__Firmicutes;c__Bacilli;o__Erysipelotrichales;f__Erysipelatoclostridiaceae;g__Catenibacterium	0	0	0	0	0	0	0	705	0	0	149	0	0	8	0	0	0	0	0	5	0	0	0	0	0	0	0	713	343	80	45	330	0	9	27.2727	157	0	70	0	0	859	0	3	0	11	0
g_454	1	1	d__Bacteria;p__Firmicutes;c__Bacilli;o__Erysipelotrichales;f__Erysipelatoclostridiaceae;g__Erysipelatoclostridium	217	39	526	22	19	587	24	0	93	358	81	67	19	106	70	366	337	52	140	233	123	583	582	30	24	252	42	203	3	253	0	48	143	31	93.9394	105	2	0	276	8	0	141	121	137	0	383
g_455	1	1	d__Bacteria;p__Firmicutes;c__Bacilli;o__Erysipelotrichales;f__Erysipelatoclostridiaceae;g__Erysipelotrichaceae_UCG-002	0	0	0	0	0	0	0	0	15	153	0	0	0	1973	0	0	0	0	0	0	0	146	0	0	0	0	0	0	2	0	0	0	0	5	15.1515	13	0	0	0	0	0	0	98	0	0	0
g_456	1	1	d__Bacteria;p__Firmicutes;c__Bacilli;o__Erysipelotrichales;f__Erysipelatoclostridiaceae;g__Erysipelotrichaceae_UCG-003	376	145	45	0	344	0	407	69	75	162	70	108	7	0	16	540	774	152	0	1179	327	29	125	322	156	778	121	12	0	445	56	12	0	27	81.8182	422	44	45	0	801	161	7	164	22	220	20
g_458	1	1	d__Bacteria;p__Firmicutes;c__Bacilli;o__Erysipelotrichales;f__Erysipelatoclostridiaceae;g__Sharpea	60	0	0	0	9	0	0	0	14	35	11	0	0	5	0	15	0	0	88	87	119	198	45	22	0	0	5	0	31	40	0	14	0	17	51.5152	48	0	6	0	0	0	0	41	4	0	0
g_459	1	1	d__Bacteria;p__Firmicutes;c__Bacilli;o__Erysipelotrichales;f__Erysipelatoclostridiaceae;g__UCG-004	0	0	0	0	0	0	0	0	0	0	0	0	0	0	6	0	0	0	0	0	0	0	0	0	0	0	0	0	0	0	0	0	0	1	3.0303	0	0	0	0	0	0	4	0	0	0	0
g_461	1	1	d__Bacteria;p__Firmicutes;c__Bacilli;o__Erysipelotrichales;f__Erysipelotrichaceae;__	0	0	0	0	0	0	0	0	0	0	0	0	0	0	0	0	0	0	0	0	0	0	0	0	2	0	0	0	0	0	2	0	0	2	6.06061	0	0	2	0	0	0	0	0	0	0	0
g_479	1	1	d__Bacteria;p__Firmicutes;c__Bacilli;o__Erysipelotrichales;f__Erysipelotrichaceae;g__[Clostridium]_innocuum_group	3	3	14	15	0	20	0	14	0	0	0	0	0	0	6	2	120	8	0	6	10	22	0	0	0	0	0	0	0	7	2	0	5	16	48.4848	0	0	0	16	0	0	3	0	4	0	15
g_463	1	1	d__Bacteria;p__Firmicutes;c__Bacilli;o__Erysipelotrichales;f__Erysipelotrichaceae;g__Catenisphaera	0	0	0	0	0	0	0	8	3	8	0	0	0	21	0	0	0	0	63	4	0	3	6	0	0	0	0	0	5	0	0	0	0	9	27.2727	0	0	0	0	0	0	0	3	0	0	0
g_466	1	1	d__Bacteria;p__Firmicutes;c__Bacilli;o__Erysipelotrichales;f__Erysipelotrichaceae;g__Erysipelotrichaceae_UCG-006	17	44	3	0	12	3	26	11	8	20	31	0	10	12	10	86	0	25	0	8	0	25	0	0	0	13	0	11	0	10	10	6	3	23	69.697	15	25	66	39	0	24	22	20	0	39	0
g_469	0	1	d__Bacteria;p__Firmicutes;c__Bacilli;o__Erysipelotrichales;f__Erysipelotrichaceae;g__Erysipelotrichaceae_UCG-009	0	0	0	0	0	0	0	0	0	0	0	0	0	0	0	0	0	0	0	0	0	0	0	0	0	0	0	0	0	0	0	0	0	0	0	0	0	0	0	0	0	0	0	0	0	0
g_470	1	1	d__Bacteria;p__Firmicutes;c__Bacilli;o__Erysipelotrichales;f__Erysipelotrichaceae;g__Faecalicoccus	64	0	101	278	13	0	0	154	2	45	51	9	0	12	385	19	0	51	9	406	53	0	21	0	0	0	0	133	481	183	26	45	0	22	66.6667	7	167	0	15	91	0	79	18	12	0	43
g_472	1	1	d__Bacteria;p__Firmicutes;c__Bacilli;o__Erysipelotrichales;f__Erysipelotrichaceae;g__Holdemanella	194	2559	464	0	1425	0	3455	76	209	0	1206	77	5	746	7	464	0	416	6	11	1870	533	13	2732	169	32	2040	1052	107	75	27	973	14	29	87.8788	101	380	388	448	40	1671	119	776	521	1570	284
g_474	1	1	d__Bacteria;p__Firmicutes;c__Bacilli;o__Erysipelotrichales;f__Erysipelotrichaceae;g__Merdibacter	0	0	0	0	0	0	0	0	0	0	0	0	0	6	0	3	0	0	0	0	0	0	0	0	0	2	0	0	279	0	0	0	0	4	12.1212	0	0	0	0	6	0	13	0	0	0	2
g_475	1	1	d__Bacteria;p__Firmicutes;c__Bacilli;o__Erysipelotrichales;f__Erysipelotrichaceae;g__Solobacterium	0	0	0	0	0	0	0	8	0	0	10	0	0	4	0	0	0	0	0	0	0	3	0	9	0	0	0	0	0	0	0	0	0	5	15.1515	0	0	0	0	0	0	0	0	0	0	0
g_476	1	1	d__Bacteria;p__Firmicutes;c__Bacilli;o__Erysipelotrichales;f__Erysipelotrichaceae;g__Turicibacter	0	0	0	0	0	0	0	0	0	0	0	0	0	0	0	0	0	0	0	6	0	0	0	0	0	0	0	0	0	0	0	0	0	1	3.0303	0	0	0	0	0	0	0	0	0	0	0
g_480	1	1	d__Bacteria;p__Firmicutes;c__Bacilli;o__Erysipelotrichales;f__Erysipelotrichaceae;g__uncultured	0	0	0	0	0	0	2	0	0	0	0	0	0	0	0	0	0	2	0	0	0	0	0	0	0	0	0	0	2	0	0	0	0	3	9.09091	0	0	0	0	0	0	2	6	0	0	0
g_481	0	1	d__Bacteria;p__Firmicutes;c__Bacilli;o__Erysipelotrichales;f__uncultured;g__uncultured	0	0	0	0	0	0	0	0	0	0	0	0	0	0	0	0	0	0	0	0	0	0	0	0	0	0	0	0	0	0	0	0	0	0	0	0	0	0	0	0	0	0	54	0	0	0
g_486	1	1	d__Bacteria;p__Firmicutes;c__Bacilli;o__Lactobacillales;__;__	0	0	0	0	0	0	0	0	0	0	0	0	2	0	0	0	0	0	2	0	0	0	0	0	0	0	0	0	0	0	0	0	0	2	6.06061	2	0	0	0	0	0	0	0	0	0	0
g_489	1	1	d__Bacteria;p__Firmicutes;c__Bacilli;o__Lactobacillales;f__Aerococcaceae;g__Aerococcus	0	0	0	0	0	0	0	0	4	0	0	0	0	0	0	0	0	0	0	0	0	0	0	0	0	0	9	0	0	0	0	0	0	2	6.06061	0	0	23	0	0	26	0	0	0	0	16
g_513	1	0	d__Bacteria;p__Firmicutes;c__Bacilli;o__Lactobacillales;f__Enterococcaceae;__	0	0	0	0	0	2	0	0	0	0	0	0	0	0	0	0	0	0	0	0	0	0	0	0	0	0	0	0	0	0	0	0	0	1	3.0303	0	0	0	0	0	0	0	0	0	0	0
g_514	1	1	d__Bacteria;p__Firmicutes;c__Bacilli;o__Lactobacillales;f__Enterococcaceae;g__Enterococcus	6	0	198	0	6	41	9	9	0	0	5	0	82	4	0	0	45	0	56	30	48	112	113	0	41	4	29	0	0	140	13	25	1378	22	66.6667	31	0	0	142	2	9	42	0	68	0	158
g_516	1	1	d__Bacteria;p__Firmicutes;c__Bacilli;o__Lactobacillales;f__Lactobacillaceae;g__Lactobacillus	0	0	301	23	95	233	41	7	0	1957	29	3	8	2442	29	4	281	0	371	0	304	375	1646	9	38	0	1820	9	3	1569	1891	0	40	26	78.7879	3165	0	4747	22	0	0	0	14	79	0	21
g_519	1	0	d__Bacteria;p__Firmicutes;c__Bacilli;o__Lactobacillales;f__Leuconostocaceae;g__Weissella	0	0	0	0	0	0	0	3	0	0	0	0	0	0	0	0	0	0	0	0	0	0	0	0	0	0	0	0	0	0	0	0	0	1	3.0303	0	0	0	0	0	0	0	0	0	0	0
g_522	1	1	d__Bacteria;p__Firmicutes;c__Bacilli;o__Lactobacillales;f__Streptococcaceae;g__Lactococcus	0	13	0	0	0	0	0	0	0	0	0	0	5	0	0	0	0	0	0	0	0	0	8	0	0	0	0	0	0	0	0	0	6	4	12.1212	0	0	0	0	0	0	0	0	0	0	0
g_523	1	1	d__Bacteria;p__Firmicutes;c__Bacilli;o__Lactobacillales;f__Streptococcaceae;g__Streptococcus	0	42	122	5	642	0	0	0	19	0	0	2655	175	0	0	38	12	7	1326	10	682	4	6335	57	289	8	8	7	0	188	21	5	1075	24	72.7273	1675	21	4	9	10	15	183	272	25	0	971
g_528	1	1	d__Bacteria;p__Firmicutes;c__Bacilli;o__RF39;f__RF39;g__RF39	0	0	0	0	0	0	0	0	0	3	0	0	0	0	0	0	0	39	0	0	0	0	0	0	0	0	0	0	0	0	3	0	0	3	9.09091	0	0	0	0	0	0	6	3	0	8	0
g_533	1	0	d__Bacteria;p__Firmicutes;c__Bacilli;o__Staphylococcales;f__Staphylococcaceae;g__Jeotgalicoccus	0	0	0	0	0	0	0	0	0	0	0	0	0	0	0	0	0	0	0	5	0	0	0	0	0	0	0	0	0	0	0	0	0	1	3.0303	0	0	0	0	0	0	0	0	0	0	0
g_536	1	1	d__Bacteria;p__Firmicutes;c__Bacilli;o__Staphylococcales;f__Staphylococcaceae;g__Staphylococcus	13	0	5	7	0	0	4	80	0	0	0	11	0	0	0	0	0	0	0	11	0	0	0	0	0	0	0	10	0	0	0	0	0	8	24.2424	0	2	9	0	0	3	0	0	0	0	17
g_547	1	1	d__Bacteria;p__Firmicutes;c__Clostridia;__;__;__	2	0	0	0	0	0	0	2	4	3	0	0	0	0	0	0	12	2	0	0	7	5	0	0	2	2	3	0	2	2	0	11	0	14	42.4242	0	0	0	0	0	0	0	5	0	0	0
g_550	0	1	d__Bacteria;p__Firmicutes;c__Clostridia;o__Christensenellales;f__Christensenellaceae;g__Catabacter	0	0	0	0	0	0	0	0	0	0	0	0	0	0	0	0	0	0	0	0	0	0	0	0	0	0	0	0	0	0	0	0	0	0	0	0	0	0	0	0	0	0	0	0	0	0
g_551	0	1	d__Bacteria;p__Firmicutes;c__Clostridia;o__Christensenellales;f__Christensenellaceae;g__Christensenella	0	0	0	0	0	0	0	0	0	0	0	0	0	0	0	0	0	0	0	0	0	0	0	0	0	0	0	0	0	0	0	0	0	0	0	0	0	0	0	0	0	8	0	0	0	3
g_553	1	1	d__Bacteria;p__Firmicutes;c__Clostridia;o__Christensenellales;f__Christensenellaceae;g__Christensenellaceae_R-7_group	0	0	0	0	0	0	0	0	0	2	0	0	0	0	0	0	0	5	0	0	0	0	0	0	0	0	0	0	9	0	0	0	0	3	9.09091	0	0	0	0	0	0	5	26	0	0	0
g_556	1	0	d__Bacteria;p__Firmicutes;c__Clostridia;o__Clostridia;f__Hungateiclostridiaceae;g__Fastidiosipila	0	0	0	0	0	3	0	0	0	0	0	0	0	0	0	0	0	0	0	0	0	0	0	0	0	0	0	0	0	0	0	0	0	1	3.0303	0	0	0	0	0	0	0	0	0	0	0
g_560	1	1	d__Bacteria;p__Firmicutes;c__Clostridia;o__Clostridia_UCG-014;f__Clostridia_UCG-014;g__Clostridia_UCG-014	331	52	0	102	7	0	20	0	22	561	542	0	150	177	0	105	15	471	0	6	0	256	25	0	0	52	112	0	19	0	24	75	14	22	66.6667	17	25	36	25	4	76	0	229	2	401	328
g_561	1	1	d__Bacteria;p__Firmicutes;c__Clostridia;o__Clostridia_vadinBB60_group;f__Clostridia_vadinBB60_group;g__Clostridia_vadinBB60_group	4	0	0	0	0	0	0	0	0	0	0	0	0	0	0	0	0	0	0	0	0	0	0	0	0	0	0	0	20	0	3	0	0	3	9.09091	0	0	0	11	0	0	0	15	0	0	0
g_563	1	1	d__Bacteria;p__Firmicutes;c__Clostridia;o__Clostridiales;f__Clostridiaceae;__	0	0	0	0	0	0	0	0	0	5	0	0	0	0	0	0	0	0	0	0	0	0	0	0	0	0	0	0	0	0	0	0	0	1	3.0303	0	0	0	0	0	0	0	0	0	0	0
g_564	0	1	d__Bacteria;p__Firmicutes;c__Clostridia;o__Clostridiales;f__Clostridiaceae;g__Candidatus_Arthromitus	0	0	0	0	0	0	0	0	0	0	0	0	0	0	0	0	0	0	0	0	0	0	0	0	0	0	0	0	0	0	0	0	0	0	0	50	0	0	0	0	0	0	0	0	0	0
g_565	1	1	d__Bacteria;p__Firmicutes;c__Clostridia;o__Clostridiales;f__Clostridiaceae;g__Clostridium_sensu_stricto_1	0	107	127	7	18	28	35	0	1198	167	2	129	0	0	0	0	54	0	618	11	41	40	1155	530	109	0	91	16	0	11	0	0	897	22	66.6667	867	0	0	6	0	0	0	5	8	15	0
g_569	1	1	d__Bacteria;p__Firmicutes;c__Clostridia;o__Clostridiales;f__Clostridiaceae;g__Clostridium_sensu_stricto_13	0	0	94	0	0	0	0	0	7	0	0	0	0	0	0	0	0	0	0	0	0	0	0	0	0	0	9	0	0	0	0	0	14	4	12.1212	43	0	0	0	0	0	0	0	0	0	0
g_570	1	1	d__Bacteria;p__Firmicutes;c__Clostridia;o__Clostridiales;f__Clostridiaceae;g__Clostridium_sensu_stricto_2	0	0	191	17	32	20	17	0	0	7	0	12	49	0	0	0	142	6	16	9	252	0	38	38	54	14	119	0	3	22	0	19	42	22	66.6667	21	4	18	10	4	0	210	0	0	0	0
g_574	1	1	d__Bacteria;p__Firmicutes;c__Clostridia;o__Clostridiales;f__Clostridiaceae;g__Sarcina	0	6	0	0	137	0	6	0	17	0	0	0	0	0	0	8	0	0	0	14	0	12	0	0	0	0	0	0	7	67	0	0	12	10	30.303	0	0	0	0	0	0	0	0	0	0	0
g_578	1	1	d__Bacteria;p__Firmicutes;c__Clostridia;o__Eubacteriales;f__Anaerofustaceae;g__Anaerofustis	0	0	0	0	0	0	0	0	0	0	0	0	0	0	0	0	0	0	0	0	0	2	0	0	0	0	0	0	0	0	0	0	0	1	3.0303	0	0	0	0	0	0	0	0	0	0	0
g_581	1	1	d__Bacteria;p__Firmicutes;c__Clostridia;o__Eubacteriales;f__Eubacteriaceae;g__Eubacterium	7	25	64	28	21	84	17	198	24	60	39	4	4	35	130	67	95	32	43	77	27	97	22	0	41	49	8	94	28	58	16	23	99	32	96.9697	22	24	0	136	7	9	124	39	6	6	50
g_582	1	0	d__Bacteria;p__Firmicutes;c__Clostridia;o__Eubacteriales;f__Eubacteriaceae;g__Pseudoramibacter	0	0	0	0	0	0	0	0	0	28	3	0	0	0	0	0	0	0	8	3	8	108	0	6	0	0	0	0	0	0	0	0	0	7	21.2121	0	0	0	0	0	0	0	0	0	0	0
g_586	1	1	d__Bacteria;p__Firmicutes;c__Clostridia;o__Lachnospirales;f__Lachnospiraceae;__	157	362	92	21	159	6	208	81	682	437	231	303	89	149	22	152	0	90	53	28	582	112	298	89	75	194	480	4	95	195	56	29	0	31	93.9394	168	106	568	123	23	313	390	265	33	371	162
g_646	1	1	d__Bacteria;p__Firmicutes;c__Clostridia;o__Lachnospirales;f__Lachnospiraceae;g__[Eubacterium]_eligens_group	8	0	0	0	0	0	0	0	0	0	0	0	0	0	0	0	21	0	0	0	0	0	0	0	0	0	0	0	8	0	0	0	0	3	9.09091	0	0	0	0	0	0	0	0	0	0	0
g_648	1	1	d__Bacteria;p__Firmicutes;c__Clostridia;o__Lachnospirales;f__Lachnospiraceae;g__[Eubacterium]_hallii_group	0	22	0	0	0	0	0	0	0	0	0	0	0	0	0	0	0	0	0	0	0	0	0	0	0	0	0	0	0	0	0	0	0	1	3.0303	0	0	0	0	0	0	0	0	8	0	0
g_649	1	1	d__Bacteria;p__Firmicutes;c__Clostridia;o__Lachnospirales;f__Lachnospiraceae;g__[Eubacterium]_oxidoreducens_group	0	0	0	0	0	0	0	0	0	0	0	0	0	2	0	0	0	2	0	0	0	0	0	0	0	0	0	0	0	0	0	0	0	2	6.06061	0	0	0	0	0	0	0	6	0	0	4
g_653	1	1	d__Bacteria;p__Firmicutes;c__Clostridia;o__Lachnospirales;f__Lachnospiraceae;g__[Ruminococcus]_gauvreauii_group	35	0	0	10	0	0	0	21	125	138	44	0	37	121	0	0	63	21	0	7	0	10	23	0	11	121	0	0	0	0	28	0	6	17	51.5152	6	11	364	0	23	364	32	117	0	112	7
g_654	1	1	d__Bacteria;p__Firmicutes;c__Clostridia;o__Lachnospirales;f__Lachnospiraceae;g__[Ruminococcus]_gnavus_group	100	39	2722	15	225	405	704	144	114	54	221	443	591	94	326	13	582	34	2040	74	878	188	1072	486	227	50	153	581	14	65	59	62	1144	33	100	657	16	329	141	62	54	0	116	415	204	104
g_655	1	1	d__Bacteria;p__Firmicutes;c__Clostridia;o__Lachnospirales;f__Lachnospiraceae;g__[Ruminococcus]_torques_group	260	447	10	118	518	0	833	669	1502	1271	203	174	1091	613	5	333	272	357	308	2367	488	1567	0	831	1058	1455	222	813	1407	347	128	523	829	31	93.9394	752	375	946	530	259	950	2999	1129	1245	739	1497
g_587	1	1	d__Bacteria;p__Firmicutes;c__Clostridia;o__Lachnospirales;f__Lachnospiraceae;g__Acetitomaculum	33	0	0	0	0	0	0	0	4	159	5	0	0	4	0	0	0	0	0	0	0	0	0	0	0	0	0	0	0	0	0	0	0	5	15.1515	0	0	0	0	0	0	0	0	0	0	0
g_588	1	0	d__Bacteria;p__Firmicutes;c__Clostridia;o__Lachnospirales;f__Lachnospiraceae;g__Agathobacter	0	0	0	0	0	0	0	0	0	39	0	0	0	0	0	0	0	0	0	0	0	0	0	0	0	0	0	0	0	0	0	0	0	1	3.0303	0	0	0	0	0	0	0	0	0	0	0
g_592	1	1	d__Bacteria;p__Firmicutes;c__Clostridia;o__Lachnospirales;f__Lachnospiraceae;g__Anaerostipes	97	23	0	6	0	9	0	26	0	54	30	0	7	30	4	0	0	62	0	0	0	114	52	16	75	272	0	0	24	23	0	10	20	20	60.6061	45	14	0	21	0	0	28	0	101	0	0
g_593	1	1	d__Bacteria;p__Firmicutes;c__Clostridia;o__Lachnospirales;f__Lachnospiraceae;g__Blautia	1952	1894	386	0	780	9	3013	2747	470	1353	1508	286	2546	833	132	3390	742	2847	970	530	255	2036	190	504	369	3599	163	231	309	713	316	682	94	32	96.9697	317	1880	1224	1214	2679	2890	531	1943	458	4228	856
g_595	0	1	d__Bacteria;p__Firmicutes;c__Clostridia;o__Lachnospirales;f__Lachnospiraceae;g__CAG-56	0	0	0	0	0	0	0	0	0	0	0	0	0	0	0	0	0	0	0	0	0	0	0	0	0	0	0	0	0	0	0	0	0	0	0	0	0	0	12	0	0	0	0	0	0	0
g_598	1	1	d__Bacteria;p__Firmicutes;c__Clostridia;o__Lachnospirales;f__Lachnospiraceae;g__Coprococcus	26	14	0	0	0	0	103	0	0	59	0	21	0	74	0	10	0	25	0	0	0	0	0	0	0	0	0	0	0	0	80	0	0	9	27.2727	0	53	68	0	40	128	0	24	0	67	0
g_599	1	1	d__Bacteria;p__Firmicutes;c__Clostridia;o__Lachnospirales;f__Lachnospiraceae;g__Dorea	130	56	166	104	201	116	381	806	156	193	364	90	171	188	608	308	605	259	854	381	177	691	24	348	391	184	52	425	208	42	56	158	1191	33	100	64	54	435	203	74	142	243	124	427	245	46
g_600	1	1	d__Bacteria;p__Firmicutes;c__Clostridia;o__Lachnospirales;f__Lachnospiraceae;g__Eisenbergiella	0	0	0	0	0	0	0	0	0	0	0	0	0	0	0	0	24	0	0	10	0	0	0	0	8	0	0	0	0	0	11	0	0	4	12.1212	0	0	0	10	0	0	0	0	22	0	0
g_601	0	1	d__Bacteria;p__Firmicutes;c__Clostridia;o__Lachnospirales;f__Lachnospiraceae;g__Epulopiscium	0	0	0	0	0	0	0	0	0	0	0	0	0	0	0	0	0	0	0	0	0	0	0	0	0	0	0	0	0	0	0	0	0	0	0	423	0	0	0	0	0	0	0	0	0	0
g_602	1	1	d__Bacteria;p__Firmicutes;c__Clostridia;o__Lachnospirales;f__Lachnospiraceae;g__Frisingicoccus	0	0	0	0	0	0	0	0	0	0	3	0	0	0	0	0	0	0	0	0	0	0	0	0	0	0	0	0	0	0	33	0	0	2	6.06061	5	0	914	0	0	5	0	40	0	0	0
g_603	1	1	d__Bacteria;p__Firmicutes;c__Clostridia;o__Lachnospirales;f__Lachnospiraceae;g__Fusicatenibacter	0	0	0	0	0	0	19	37	0	262	69	43	111	161	5	88	0	50	0	0	0	61	0	0	19	11	20	59	117	13	18	14	84	20	60.6061	17	4	0	78	67	43	20	0	0	132	48
g_604	1	1	d__Bacteria;p__Firmicutes;c__Clostridia;o__Lachnospirales;f__Lachnospiraceae;g__GCA-900066575	30	407	10	0	0	0	0	0	113	19	0	0	0	4	0	0	0	14	0	0	0	0	0	0	17	4	0	0	0	0	0	0	0	9	27.2727	9	0	31	0	0	17	0	344	0	21	32
g_606	1	1	d__Bacteria;p__Firmicutes;c__Clostridia;o__Lachnospirales;f__Lachnospiraceae;g__Howardella	12	0	15	0	8	0	17	25	16	14	0	18	0	32	6	19	0	16	8	9	20	49	34	15	17	0	5	5	14	14	26	0	46	25	75.7576	0	35	39	3	14	29	16	24	9	21	9
g_607	1	1	d__Bacteria;p__Firmicutes;c__Clostridia;o__Lachnospirales;f__Lachnospiraceae;g__Hungatella	0	0	0	22	0	0	0	0	0	0	0	0	0	0	0	0	0	0	0	0	0	0	0	0	0	13	0	0	0	0	0	0	21	3	9.09091	0	0	0	0	0	0	41	0	0	0	0
g_611	1	1	d__Bacteria;p__Firmicutes;c__Clostridia;o__Lachnospirales;f__Lachnospiraceae;g__Lachnoclostridium	51	86	158	495	497	694	201	1331	24	209	29	177	33	134	98	97	2120	613	21	700	270	1997	45	636	121	67	382	11	164	2752	3439	76	174	33	100	94	277	413	2701	60	418	418	119	26	94	256
g_612	1	1	d__Bacteria;p__Firmicutes;c__Clostridia;o__Lachnospirales;f__Lachnospiraceae;g__Lachnospira	5	0	0	0	0	0	0	4	0	17	0	0	0	0	0	0	8	0	0	5	0	16	0	0	5	0	0	0	0	0	0	0	0	7	21.2121	0	0	0	0	0	0	0	0	0	0	0
g_615	1	1	d__Bacteria;p__Firmicutes;c__Clostridia;o__Lachnospirales;f__Lachnospiraceae;g__Lachnospiraceae_FCS020_group	0	0	0	0	0	0	0	0	0	0	0	0	0	0	0	0	0	0	0	0	0	0	4	0	0	0	0	0	0	0	0	0	0	1	3.0303	0	0	0	0	0	0	0	70	0	0	0
g_617	1	1	d__Bacteria;p__Firmicutes;c__Clostridia;o__Lachnospirales;f__Lachnospiraceae;g__Lachnospiraceae_NC2004_group	0	2	0	0	0	0	3	0	0	0	0	0	4	5	0	0	0	0	0	6	0	0	0	0	0	0	4	5	0	0	0	2	2	9	27.2727	0	6	0	2	0	8	2	2	3	8	6
g_618	1	1	d__Bacteria;p__Firmicutes;c__Clostridia;o__Lachnospirales;f__Lachnospiraceae;g__Lachnospiraceae_ND3007_group	0	0	0	0	0	0	0	0	0	3	0	0	0	0	0	0	0	0	0	0	0	0	0	0	0	0	0	0	0	0	0	0	0	1	3.0303	0	0	0	0	0	0	0	0	0	0	0
g_619	1	1	d__Bacteria;p__Firmicutes;c__Clostridia;o__Lachnospirales;f__Lachnospiraceae;g__Lachnospiraceae_NK3A20_group	0	0	0	0	0	0	0	0	0	20	0	0	0	0	0	0	0	0	0	0	0	0	4	0	0	0	0	0	31	0	0	0	0	3	9.09091	0	0	0	0	0	0	0	0	0	0	0
g_620	1	1	d__Bacteria;p__Firmicutes;c__Clostridia;o__Lachnospirales;f__Lachnospiraceae;g__Lachnospiraceae_NK4A136_group	0	58	0	0	0	0	0	0	222	0	0	0	10	0	0	0	0	0	0	0	0	0	0	0	0	0	0	0	0	0	0	0	0	3	9.09091	74	0	16	0	0	23	0	64	0	26	0
g_625	1	1	d__Bacteria;p__Firmicutes;c__Clostridia;o__Lachnospirales;f__Lachnospiraceae;g__Lachnospiraceae_UCG-004	0	138	25	4	51	0	3	26	57	0	75	23	13	44	0	60	108	13	0	24	2	45	200	94	109	155	50	8	0	25	13	45	0	26	78.7879	41	0	55	0	0	6	46	101	47	82	14
g_628	1	1	d__Bacteria;p__Firmicutes;c__Clostridia;o__Lachnospirales;f__Lachnospiraceae;g__Lachnospiraceae_UCG-008	0	0	0	0	0	0	0	0	0	0	0	0	0	0	0	0	0	6	0	0	0	0	0	0	0	0	0	0	0	0	0	0	0	1	3.0303	0	0	0	0	0	0	0	0	0	0	0
g_630	1	1	d__Bacteria;p__Firmicutes;c__Clostridia;o__Lachnospirales;f__Lachnospiraceae;g__Lachnospiraceae_UCG-010	0	0	0	0	0	0	0	0	0	5	0	0	0	0	0	0	0	0	0	0	0	0	0	0	0	0	0	0	5	0	0	0	0	2	6.06061	0	0	21	0	0	0	0	0	0	0	0
g_634	1	1	d__Bacteria;p__Firmicutes;c__Clostridia;o__Lachnospirales;f__Lachnospiraceae;g__Oribacterium	18	0	41	0	0	0	166	225	0	21	10	6	0	71	0	0	0	151	11	0	9	26	14	0	0	45	5	23	0	20	24	22	0	19	57.5758	30	0	92	0	0	55	31	33	0	0	0
g_636	1	1	d__Bacteria;p__Firmicutes;c__Clostridia;o__Lachnospirales;f__Lachnospiraceae;g__Roseburia	0	0	0	0	0	0	0	0	91	115	0	0	0	0	0	0	0	124	0	0	0	0	0	0	102	165	48	0	0	0	0	0	0	6	18.1818	24	0	82	0	0	0	0	0	0	0	588
g_637	1	1	d__Bacteria;p__Firmicutes;c__Clostridia;o__Lachnospirales;f__Lachnospiraceae;g__Sellimonas	0	37	0	0	0	0	0	0	0	7	0	0	0	77	0	0	0	0	0	0	0	0	0	0	0	0	0	0	0	0	0	0	0	3	9.09091	0	0	0	0	0	0	0	0	0	0	0
g_638	0	1	d__Bacteria;p__Firmicutes;c__Clostridia;o__Lachnospirales;f__Lachnospiraceae;g__Shuttleworthia	0	0	0	0	0	0	0	0	0	0	0	0	0	0	0	0	0	0	0	0	0	0	0	0	0	0	0	0	0	0	0	0	0	0	0	0	0	0	0	0	0	0	0	0	0	0
g_639	1	1	d__Bacteria;p__Firmicutes;c__Clostridia;o__Lachnospirales;f__Lachnospiraceae;g__Syntrophococcus	25	0	0	23	0	0	0	35	0	509	11	0	0	12	0	0	0	4	27	33	0	113	10	0	0	0	0	7	246	0	0	0	6	14	42.4242	0	0	0	17	0	0	14	0	0	0	0
g_640	0	1	d__Bacteria;p__Firmicutes;c__Clostridia;o__Lachnospirales;f__Lachnospiraceae;g__Tuzzerella	0	0	0	0	0	0	0	0	0	0	0	0	0	0	0	0	0	0	0	0	0	0	0	0	0	0	0	0	0	0	0	0	0	0	0	57	0	0	0	0	0	0	0	0	0	0
g_641	1	1	d__Bacteria;p__Firmicutes;c__Clostridia;o__Lachnospirales;f__Lachnospiraceae;g__Tyzzerella	1330	422	682	166	375	191	1304	93	68	263	1194	1393	476	44	68	843	379	75	61	105	4797	521	1166	1522	301	833	1995	9	712	290	175	22	20	33	100	2697	376	884	326	58	354	431	662	151	232	870
g_656	1	1	d__Bacteria;p__Firmicutes;c__Clostridia;o__Lachnospirales;f__Lachnospiraceae;g__uncultured	16	116	0	4	117	0	112	5	24	70	56	11	4	110	0	176	0	125	0	0	8	0	56	69	20	79	29	0	8	7	55	23	0	24	72.7273	40	98	164	53	0	84	122	126	0	159	12
g_657	0	1	d__Bacteria;p__Firmicutes;c__Clostridia;o__Monoglobales;f__Monoglobaceae;g__Monoglobus	0	0	0	0	0	0	0	0	0	0	0	0	0	0	0	0	0	0	0	0	0	0	0	0	0	0	0	0	0	0	0	0	0	0	0	0	0	0	0	0	0	0	0	0	0	0
g_658	1	1	d__Bacteria;p__Firmicutes;c__Clostridia;o__Oscillospirales;__;__	0	0	0	0	0	0	0	0	0	0	3	0	0	0	0	0	2	7	0	0	0	0	0	0	3	4	0	0	2	0	0	0	0	6	18.1818	0	0	0	0	0	0	0	0	4	7	0
g_709	1	1	d__Bacteria;p__Firmicutes;c__Clostridia;o__Oscillospirales;f__[Clostridium]_methylpentosum_group;g__[Clostridium]_methylpentosum_group	5	0	0	0	0	0	0	0	5	5	0	0	0	0	4	0	0	0	0	0	0	0	0	0	0	0	0	7	0	0	0	0	0	5	15.1515	0	0	0	0	0	0	0	0	0	0	0
g_710	1	1	d__Bacteria;p__Firmicutes;c__Clostridia;o__Oscillospirales;f__[Eubacterium]_coprostanoligenes_group;g__[Eubacterium]_coprostanoligenes_group	53	321	11	7	247	0	322	382	7	286	183	0	30	116	0	757	0	246	0	12	38	128	89	24	189	9	222	2	299	122	143	254	0	27	81.8182	64	362	316	11	11	406	347	220	0	228	3
g_660	1	1	d__Bacteria;p__Firmicutes;c__Clostridia;o__Oscillospirales;f__Butyricicoccaceae;g__Butyricicoccus	119	130	391	189	453	1300	538	1090	147	233	86	181	222	89	111	203	830	268	682	351	762	420	520	234	124	141	454	280	410	449	102	53	529	33	100	421	107	454	135	307	370	131	302	206	128	389
g_662	0	1	d__Bacteria;p__Firmicutes;c__Clostridia;o__Oscillospirales;f__Butyricicoccaceae;g__UCG-009	0	0	0	0	0	0	0	0	0	0	0	0	0	0	0	0	0	0	0	0	0	0	0	0	0	0	0	0	0	0	0	0	0	0	0	0	0	0	0	0	0	0	0	0	0	0
g_666	1	1	d__Bacteria;p__Firmicutes;c__Clostridia;o__Oscillospirales;f__Oscillospiraceae;__	12	45	11	114	105	0	154	62	36	38	42	19	22	0	0	30	17	68	0	0	0	44	51	19	9	36	83	0	0	56	112	37	0	24	72.7273	27	174	110	23	57	173	40	90	14	82	47
g_667	1	1	d__Bacteria;p__Firmicutes;c__Clostridia;o__Oscillospirales;f__Oscillospiraceae;g__Colidextribacter	164	54	0	187	24	156	80	159	54	58	12	6	116	13	4	69	47	112	0	10	0	0	52	0	0	22	0	10	61	142	186	66	0	25	75.7576	16	431	66	137	13	200	235	288	6	90	15
g_668	1	1	d__Bacteria;p__Firmicutes;c__Clostridia;o__Oscillospirales;f__Oscillospiraceae;g__Flavonifractor	72	0	61	18	14	79	0	32	0	0	27	4	4	0	178	34	76	38	0	90	9	134	9	10	32	0	10	7	212	24	0	20	57	25	75.7576	13	13	0	349	12	0	121	0	11	0	0
g_669	1	1	d__Bacteria;p__Firmicutes;c__Clostridia;o__Oscillospirales;f__Oscillospiraceae;g__Intestinimonas	0	6	0	0	6	8	0	0	0	0	370	0	0	0	0	9	113	0	0	0	6	0	3	0	0	0	0	0	0	0	28	0	0	9	27.2727	0	37	0	2	0	13	16	452	0	0	0
g_670	1	1	d__Bacteria;p__Firmicutes;c__Clostridia;o__Oscillospirales;f__Oscillospiraceae;g__NK4A214_group	12	0	0	0	0	9	0	0	0	0	0	0	0	0	0	10	55	0	0	0	4	0	0	0	3	0	0	0	5	0	0	0	0	7	21.2121	0	0	0	6	0	8	0	0	0	0	0
g_671	1	1	d__Bacteria;p__Firmicutes;c__Clostridia;o__Oscillospirales;f__Oscillospiraceae;g__Oscillibacter	3	0	0	0	0	0	0	0	0	0	0	0	0	0	0	0	0	10	0	0	0	0	0	0	0	0	0	0	0	0	0	0	0	2	6.06061	0	0	0	0	0	0	0	0	0	0	0
g_672	1	1	d__Bacteria;p__Firmicutes;c__Clostridia;o__Oscillospirales;f__Oscillospiraceae;g__Oscillospira	2	46	0	28	8	0	28	0	16	30	29	3	11	9	0	85	17	60	0	27	0	8	4	0	13	17	0	0	6	27	54	27	0	23	69.697	0	147	43	49	15	57	251	41	5	28	40
g_675	1	1	d__Bacteria;p__Firmicutes;c__Clostridia;o__Oscillospirales;f__Oscillospiraceae;g__Pseudoflavonifractor	46	12	15	171	29	27	0	117	55	49	76	12	0	10	138	99	44	84	0	20	0	129	12	21	14	32	31	0	88	125	20	44	15	28	84.8485	13	76	65	65	11	56	58	29	12	75	40
g_676	1	1	d__Bacteria;p__Firmicutes;c__Clostridia;o__Oscillospirales;f__Oscillospiraceae;g__UCG-002	0	0	0	0	0	0	0	5	0	0	0	0	0	0	0	0	0	0	0	0	0	0	0	0	0	0	0	0	9	10	2	0	0	4	12.1212	0	0	0	19	13	5	0	0	0	0	0
g_677	0	1	d__Bacteria;p__Firmicutes;c__Clostridia;o__Oscillospirales;f__Oscillospiraceae;g__UCG-003	0	0	0	0	0	0	0	0	0	0	0	0	0	0	0	0	0	0	0	0	0	0	0	0	0	0	0	0	0	0	0	0	0	0	0	0	0	4	0	0	15	0	6	0	0	0
g_678	1	1	d__Bacteria;p__Firmicutes;c__Clostridia;o__Oscillospirales;f__Oscillospiraceae;g__UCG-005	0	3	0	0	0	0	0	0	0	0	0	0	0	0	0	0	0	5	0	0	0	0	0	0	0	0	0	0	0	0	11	0	0	3	9.09091	0	0	0	0	0	0	5	65	0	0	0
g_681	1	1	d__Bacteria;p__Firmicutes;c__Clostridia;o__Oscillospirales;f__Oscillospiraceae;g__uncultured	43	1361	31	352	460	5	479	301	269	145	230	30	48	169	9	446	68	514	0	17	11	63	402	30	1288	217	213	0	28	648	245	1070	13	31	93.9394	129	725	431	647	193	329	194	443	20	643	371
g_682	1	0	d__Bacteria;p__Firmicutes;c__Clostridia;o__Oscillospirales;f__Oscillospirales;g__Hydrogenoanaerobacterium	0	0	0	0	0	0	2	0	0	0	0	0	0	0	0	0	0	0	0	0	0	0	0	0	0	0	0	0	0	0	0	0	0	1	3.0303	0	0	0	0	0	0	0	0	0	0	0
g_684	1	1	d__Bacteria;p__Firmicutes;c__Clostridia;o__Oscillospirales;f__Ruminococcaceae;__	0	87	0	26	0	10	2	9	0	92	6	0	0	0	0	38	56	24	0	24	0	4	0	0	10	0	0	0	26	0	2	0	0	15	45.4545	0	0	2	36	0	29	19	24	0	19	7
g_685	1	1	d__Bacteria;p__Firmicutes;c__Clostridia;o__Oscillospirales;f__Ruminococcaceae;g__Anaerofilum	0	44	3	0	0	0	0	0	90	0	65	0	0	0	0	0	0	0	0	0	8	0	0	0	0	0	0	0	0	8	0	33	0	7	21.2121	0	0	0	8	0	372	0	209	0	326	0
g_687	1	0	d__Bacteria;p__Firmicutes;c__Clostridia;o__Oscillospirales;f__Ruminococcaceae;g__Angelakisella	0	0	0	0	0	0	0	0	0	0	0	0	0	0	0	0	0	0	0	0	0	0	0	0	0	0	0	0	0	0	3	0	0	1	3.0303	0	0	0	0	0	0	0	0	0	0	0
g_688	0	1	d__Bacteria;p__Firmicutes;c__Clostridia;o__Oscillospirales;f__Ruminococcaceae;g__CAG-352	0	0	0	0	0	0	0	0	0	0	0	0	0	0	0	0	0	0	0	0	0	0	0	0	0	0	0	0	0	0	0	0	0	0	0	0	0	0	0	0	0	0	0	0	0	0
g_689	1	1	d__Bacteria;p__Firmicutes;c__Clostridia;o__Oscillospirales;f__Ruminococcaceae;g__Candidatus_Soleaferrea	0	0	0	0	0	0	0	0	0	0	0	0	0	0	0	4	9	0	0	0	0	0	0	0	0	0	0	0	0	0	0	0	0	2	6.06061	0	0	0	0	0	0	0	0	0	0	0
g_690	1	1	d__Bacteria;p__Firmicutes;c__Clostridia;o__Oscillospirales;f__Ruminococcaceae;g__Caproiciproducens	0	0	0	0	0	0	0	0	0	7	0	0	0	0	0	0	0	0	0	0	0	0	0	0	1	0	0	0	0	0	0	0	0	2	6.06061	0	0	0	0	0	0	0	0	0	0	0
g_691	1	0	d__Bacteria;p__Firmicutes;c__Clostridia;o__Oscillospirales;f__Ruminococcaceae;g__DTU089	0	0	0	0	0	0	0	0	0	0	0	0	0	0	0	0	0	2	0	0	0	0	0	0	0	0	0	0	0	0	0	0	0	1	3.0303	0	0	0	0	0	0	0	0	0	0	0
g_692	1	1	d__Bacteria;p__Firmicutes;c__Clostridia;o__Oscillospirales;f__Ruminococcaceae;g__Faecalibacterium	4437	2664	3778	754	2377	5347	3448	8225	8386	2904	4426	1217	3843	2673	336	3672	4770	4549	565	11398	0	3869	2216	8041	6896	11001	3507	7351	5781	2317	672	5344	8069	32	96.9697	2619	1277	2971	4483	4278	957	3529	3812	6705	9476	5431
g_693	1	1	d__Bacteria;p__Firmicutes;c__Clostridia;o__Oscillospirales;f__Ruminococcaceae;g__Fournierella	311	343	17	45	438	33	172	515	48	149	134	9	96	32	0	44	0	38	0	9	485	45	1735	119	58	153	181	39	39	39	113	35	7	30	90.9091	68	41	251	142	60	96	90	474	21	140	66
g_695	1	1	d__Bacteria;p__Firmicutes;c__Clostridia;o__Oscillospirales;f__Ruminococcaceae;g__Incertae_Sedis	0	0	31	0	0	6	23	0	0	45	0	0	0	0	0	16	40	9	0	6	0	8	0	0	0	0	0	0	0	3	6	0	13	12	36.3636	0	0	29	12	0	0	12	0	0	0	0
g_696	1	1	d__Bacteria;p__Firmicutes;c__Clostridia;o__Oscillospirales;f__Ruminococcaceae;g__Negativibacillus	10	232	0	0	66	3	4	0	61	22	0	0	0	0	0	232	155	44	0	0	26	0	45	0	19	0	0	0	0	27	114	66	0	16	48.4848	0	601	5	10	0	177	24	111	0	97	12
g_697	0	1	d__Bacteria;p__Firmicutes;c__Clostridia;o__Oscillospirales;f__Ruminococcaceae;g__Paludicola	0	0	0	0	0	0	0	0	0	0	0	0	0	0	0	0	0	0	0	0	0	0	0	0	0	0	0	0	0	0	0	0	0	0	0	0	0	0	0	0	0	0	0	0	0	0
g_701	1	1	d__Bacteria;p__Firmicutes;c__Clostridia;o__Oscillospirales;f__Ruminococcaceae;g__Ruminococcus	5	424	22	179	55	29	171	552	102	1062	97	27	227	935	45	886	139	207	0	97	69	158	28	46	250	44	0	84	158	121	403	147	0	30	90.9091	0	47	15	200	0	388	179	72	134	551	275
g_702	1	1	d__Bacteria;p__Firmicutes;c__Clostridia;o__Oscillospirales;f__Ruminococcaceae;g__Subdoligranulum	525	298	0	409	261	2198	233	1687	639	708	278	0	180	738	29	2960	317	947	0	658	0	1529	6	83	17	471	13	78	887	144	908	479	124	29	87.8788	12	87	158	1135	260	3045	37	284	176	513	175
g_703	1	1	d__Bacteria;p__Firmicutes;c__Clostridia;o__Oscillospirales;f__Ruminococcaceae;g__UBA1819	3	0	0	12	0	7	0	0	0	14	0	0	0	4	12	0	52	8	0	29	0	2	0	0	0	0	0	0	0	4	0	0	6	12	36.3636	0	0	0	13	5	0	18	0	0	0	0
g_706	1	1	d__Bacteria;p__Firmicutes;c__Clostridia;o__Oscillospirales;f__Ruminococcaceae;g__uncultured	25	25	0	4	5	0	0	0	4	30	0	0	0	3	5	2	0	45	0	39	0	0	3	0	0	0	0	3	3	17	0	0	0	15	45.4545	0	0	7	8	6	21	124	20	10	0	0
g_707	1	1	d__Bacteria;p__Firmicutes;c__Clostridia;o__Oscillospirales;f__UCG-010;g__UCG-010	0	0	0	0	0	0	0	0	0	34	0	0	0	0	0	0	0	0	0	0	0	0	0	0	0	0	0	0	0	0	0	0	0	1	3.0303	0	0	0	0	0	0	0	0	0	0	0
g_708	0	1	d__Bacteria;p__Firmicutes;c__Clostridia;o__Oscillospirales;f__UCG-011;g__UCG-011	0	0	0	0	0	0	0	0	0	0	0	0	0	0	0	0	0	0	0	0	0	0	0	0	0	0	0	0	0	0	0	0	0	0	0	0	0	0	0	0	0	0	0	0	0	0
g_711	1	1	d__Bacteria;p__Firmicutes;c__Clostridia;o__Oscillospirales;f__uncultured;g__uncultured	0	0	0	0	0	0	0	0	0	0	0	0	0	0	0	2	0	0	0	0	0	0	0	0	0	0	0	0	0	0	0	0	0	1	3.0303	0	0	0	10	0	0	0	0	0	0	0
g_713	1	1	d__Bacteria;p__Firmicutes;c__Clostridia;o__Peptococcales;f__Peptococcaceae;g__Peptococcus	0	0	0	0	86	0	0	0	0	0	0	0	7	0	9	0	0	110	0	0	8	0	12	0	0	0	0	0	13	5	0	0	0	8	24.2424	0	27	159	13	6	33	14	36	0	0	0
g_714	1	1	d__Bacteria;p__Firmicutes;c__Clostridia;o__Peptococcales;f__Peptococcaceae;g__uncultured	0	0	0	0	0	0	0	0	0	13	0	0	0	0	0	0	0	8	0	0	0	0	0	0	0	0	0	0	0	0	0	0	0	2	6.06061	0	0	0	0	0	0	0	3	0	0	0
g_716	0	1	d__Bacteria;p__Firmicutes;c__Clostridia;o__Peptostreptococcales-Tissierellales;f__Anaerovoracaceae;__	0	0	0	0	0	0	0	0	0	0	0	0	0	0	0	0	0	0	0	0	0	0	0	0	0	0	0	0	0	0	0	0	0	0	0	0	0	0	0	0	0	0	0	0	0	0
g_723	1	1	d__Bacteria;p__Firmicutes;c__Clostridia;o__Peptostreptococcales-Tissierellales;f__Anaerovoracaceae;g__[Eubacterium]_brachy_group	0	0	0	0	0	0	0	0	0	3	0	0	0	0	0	0	0	7	0	0	0	0	0	0	0	0	0	0	0	0	0	0	0	2	6.06061	0	2	0	0	0	0	0	0	0	0	0
g_724	1	1	d__Bacteria;p__Firmicutes;c__Clostridia;o__Peptostreptococcales-Tissierellales;f__Anaerovoracaceae;g__[Eubacterium]_nodatum_group	12	15	0	0	0	0	8	13	3	3	72	0	0	16	0	0	0	6	0	0	0	0	6	11	0	0	2	5	8	34	35	0	0	16	48.4848	10	38	2	0	0	16	0	3	0	0	2
g_719	1	1	d__Bacteria;p__Firmicutes;c__Clostridia;o__Peptostreptococcales-Tissierellales;f__Anaerovoracaceae;g__Family_XIII_AD3011_group	0	0	0	0	0	0	0	0	0	0	0	0	0	0	0	0	0	24	0	0	0	0	0	0	0	0	0	0	0	3	7	0	0	3	9.09091	0	32	0	0	0	0	22	0	0	0	0
g_720	1	1	d__Bacteria;p__Firmicutes;c__Clostridia;o__Peptostreptococcales-Tissierellales;f__Anaerovoracaceae;g__Family_XIII_UCG-001	0	0	0	0	6	0	0	0	0	3	0	0	0	0	0	0	0	0	0	0	0	0	0	0	0	0	0	0	0	0	0	0	0	2	6.06061	0	0	0	0	0	0	0	0	0	0	0
g_721	1	1	d__Bacteria;p__Firmicutes;c__Clostridia;o__Peptostreptococcales-Tissierellales;f__Anaerovoracaceae;g__Mogibacterium	18	30	35	135	36	0	7	31	7	168	13	0	0	53	0	9	0	9	50	23	21	42	25	0	14	0	8	22	50	70	184	31	0	25	75.7576	0	293	35	9	0	16	0	56	0	0	0
g_728	0	1	d__Bacteria;p__Firmicutes;c__Clostridia;o__Peptostreptococcales-Tissierellales;f__Peptostreptococcaceae;__	0	0	0	0	0	0	0	0	0	0	0	0	0	0	0	0	0	0	0	0	0	0	0	0	0	0	0	0	0	0	0	0	0	0	0	0	0	0	0	0	0	0	0	0	0	0
g_729	1	0	d__Bacteria;p__Firmicutes;c__Clostridia;o__Peptostreptococcales-Tissierellales;f__Peptostreptococcaceae;g__Clostridioides	0	0	0	0	0	29	0	0	0	0	0	0	0	0	0	0	0	0	0	0	0	0	0	0	0	0	0	0	0	0	0	0	0	1	3.0303	0	0	0	0	0	0	0	0	0	0	0
g_730	1	1	d__Bacteria;p__Firmicutes;c__Clostridia;o__Peptostreptococcales-Tissierellales;f__Peptostreptococcaceae;g__Intestinibacter	0	0	0	0	0	0	0	22	0	0	0	0	0	15	0	62	0	13	144	0	0	5	0	0	0	72	0	7	28	19	0	6	4	12	36.3636	16	0	0	55	0	0	83	0	14	0	0
g_733	0	1	d__Bacteria;p__Firmicutes;c__Clostridia;o__Peptostreptococcales-Tissierellales;f__Peptostreptococcaceae;g__Peptoclostridium	0	0	0	0	0	0	0	0	0	0	0	0	0	0	0	0	0	0	0	0	0	0	0	0	0	0	0	0	0	0	0	0	0	0	0	0	5	0	0	0	347	0	0	0	0	0
g_734	1	0	d__Bacteria;p__Firmicutes;c__Clostridia;o__Peptostreptococcales-Tissierellales;f__Peptostreptococcaceae;g__Peptostreptococcaceae	0	0	0	0	0	0	0	0	0	0	0	0	0	3	0	0	0	0	0	0	0	0	0	0	0	0	0	0	0	0	0	0	0	1	3.0303	0	0	0	0	0	0	0	0	0	0	0
g_735	1	1	d__Bacteria;p__Firmicutes;c__Clostridia;o__Peptostreptococcales-Tissierellales;f__Peptostreptococcaceae;g__Peptostreptococcus	0	0	22	228	362	361	34	2	0	2	0	0	15	0	7	0	7	0	0	5	46	16	0	0	0	0	0	0	5	19	12	0	3	17	51.5152	0	35	0	450	0	12	0	0	40	0	6
g_737	1	1	d__Bacteria;p__Firmicutes;c__Clostridia;o__Peptostreptococcales-Tissierellales;f__Peptostreptococcaceae;g__Romboutsia	11	0	0	0	0	0	0	0	0	0	0	0	0	0	0	0	0	0	0	22	0	0	0	0	0	10	0	0	0	0	0	0	0	3	9.09091	0	0	0	0	0	0	0	0	0	0	0
g_739	1	1	d__Bacteria;p__Firmicutes;c__Clostridia;o__Peptostreptococcales-Tissierellales;f__Peptostreptococcaceae;g__Terrisporobacter	0	0	0	0	0	0	0	0	0	0	0	0	0	0	0	0	0	0	0	0	0	0	22	0	0	0	0	0	0	0	0	0	0	1	3.0303	87	0	0	0	0	0	12	0	0	0	0
g_743	0	1	d__Bacteria;p__Firmicutes;c__Clostridia;o__Peptostreptococcales-Tissierellales;f__Peptostreptococcales-Tissierellales;g__Anaerococcus	0	0	0	0	0	0	0	0	0	0	0	0	0	0	0	0	0	0	0	0	0	0	0	0	0	0	0	0	0	0	0	0	0	0	0	0	0	0	0	0	0	0	0	0	0	0
g_747	0	1	d__Bacteria;p__Firmicutes;c__Clostridia;o__Peptostreptococcales-Tissierellales;f__Peptostreptococcales-Tissierellales;g__Finegoldia	0	0	0	0	0	0	0	0	0	0	0	0	0	0	0	0	0	0	0	0	0	0	0	0	0	0	0	0	0	0	0	0	0	0	0	0	0	0	0	0	0	0	0	0	0	0
g_753	0	1	d__Bacteria;p__Firmicutes;c__Clostridia;o__Peptostreptococcales-Tissierellales;f__Peptostreptococcales-Tissierellales;g__Parvimonas	0	0	0	0	0	0	0	0	0	0	0	0	0	0	0	0	0	0	0	0	0	0	0	0	0	0	0	0	0	0	0	0	0	0	0	0	0	0	0	0	0	0	0	0	0	0
g_759	1	0	d__Bacteria;p__Firmicutes;c__Clostridia;o__uncultured;f__uncultured;g__uncultured	0	0	0	0	0	0	0	0	0	0	0	0	0	0	0	0	0	2	0	0	0	0	0	0	0	0	0	0	0	0	0	0	0	1	3.0303	0	0	0	0	0	0	0	0	0	0	0
g_767	1	1	d__Bacteria;p__Firmicutes;c__Negativicutes;o__Acidaminococcales;f__Acidaminococcaceae;g__Acidaminococcus	0	5	31	16	266	174	220	122	3	88	162	27	32	55	393	89	0	80	209	158	391	217	12	794	196	0	29	184	218	125	16	169	561	30	90.9091	24	58	15	326	125	20	0	49	0	0	0
g_768	1	1	d__Bacteria;p__Firmicutes;c__Negativicutes;o__Acidaminococcales;f__Acidaminococcaceae;g__Phascolarctobacterium	26	139	166	107	111	217	317	282	92	124	133	103	94	87	0	135	0	0	586	161	270	208	46	371	76	66	75	215	156	56	187	122	118	30	90.9091	49	224	335	392	139	269	352	122	9	263	72
g_769	1	0	d__Bacteria;p__Firmicutes;c__Negativicutes;o__Acidaminococcales;f__Acidaminococcaceae;g__Succiniclasticum	0	0	0	0	0	0	0	0	0	0	0	0	0	0	0	0	62	0	0	0	0	0	0	0	0	0	0	0	0	0	0	0	0	1	3.0303	0	0	0	0	0	0	0	0	0	0	0
g_771	1	1	d__Bacteria;p__Firmicutes;c__Negativicutes;o__Veillonellales-Selenomonadales;f__Selenomonadaceae;__	15	0	0	0	0	0	0	52	5	0	11	0	0	21	26	9	0	0	0	0	22	0	0	26	0	0	9	0	71	0	0	38	0	12	36.3636	0	0	0	0	0	12	0	38	0	0	0
g_772	1	1	d__Bacteria;p__Firmicutes;c__Negativicutes;o__Veillonellales-Selenomonadales;f__Selenomonadaceae;g__Anaerovibrio	0	53	63	38	73	0	89	0	0	0	0	0	0	0	0	0	0	0	0	0	0	0	5	177	0	8	0	7	0	0	15	0	0	10	30.303	0	6	277	22	0	116	0	31	0	112	44
g_773	1	1	d__Bacteria;p__Firmicutes;c__Negativicutes;o__Veillonellales-Selenomonadales;f__Selenomonadaceae;g__Megamonas	19	0	115	0	247	0	49	59	0	10	0	668	1396	0	177	858	0	571	4174	1364	450	0	6922	685	987	0	0	293	106	0	15	237	33	22	66.6667	76	23	22	0	1003	34	327	509	0	703	115
g_774	1	1	d__Bacteria;p__Firmicutes;c__Negativicutes;o__Veillonellales-Selenomonadales;f__Selenomonadaceae;g__Mitsuokella	85	0	22	0	13	0	0	0	0	61	83	23	0	254	77	0	0	0	185	0	12	469	21	46	0	11	0	0	17	0	0	0	0	15	45.4545	26	18	0	0	0	0	0	2	0	0	0
g_776	1	0	d__Bacteria;p__Firmicutes;c__Negativicutes;o__Veillonellales-Selenomonadales;f__Selenomonadaceae;g__Schwartzia	0	0	0	0	0	0	0	0	0	0	0	0	0	4	0	0	0	0	0	0	0	0	0	0	0	0	0	0	0	0	0	0	0	1	3.0303	0	0	0	0	0	0	0	0	0	0	0
g_777	1	1	d__Bacteria;p__Firmicutes;c__Negativicutes;o__Veillonellales-Selenomonadales;f__Selenomonadaceae;g__Selenomonas	46	0	0	3	0	0	0	57	0	0	0	0	0	7	0	0	0	0	0	0	0	0	0	0	0	0	0	0	2	0	0	2	10	7	21.2121	0	0	0	0	0	0	0	0	0	0	0
g_779	1	1	d__Bacteria;p__Firmicutes;c__Negativicutes;o__Veillonellales-Selenomonadales;f__Selenomonadaceae;g__uncultured	0	0	0	0	0	0	0	0	0	0	0	0	0	0	0	0	0	0	0	0	5	0	0	0	0	0	0	0	0	0	0	0	0	1	3.0303	0	0	0	24	0	0	0	0	0	0	0
g_780	1	0	d__Bacteria;p__Firmicutes;c__Negativicutes;o__Veillonellales-Selenomonadales;f__Veillonellaceae;__	0	0	0	0	0	0	0	0	0	0	0	0	0	0	3	0	0	0	0	0	0	0	0	0	0	0	0	0	0	0	0	0	0	1	3.0303	0	0	0	0	0	0	0	0	0	0	0
g_781	1	1	d__Bacteria;p__Firmicutes;c__Negativicutes;o__Veillonellales-Selenomonadales;f__Veillonellaceae;g__Allisonella	0	0	0	0	64	0	46	22	0	0	16	0	0	8	121	20	0	0	0	0	16	13	0	58	31	25	10	14	17	12	0	27	86	18	54.5455	0	26	0	89	0	38	0	0	0	0	16
g_782	1	1	d__Bacteria;p__Firmicutes;c__Negativicutes;o__Veillonellales-Selenomonadales;f__Veillonellaceae;g__Dialister	61	0	7	28	22	0	0	12	0	177	131	0	0	4	795	41	10	532	0	11	2	73	0	0	14	0	0	19	0	0	0	4	0	18	54.5455	2	0	0	0	0	0	0	36	0	0	0
g_783	1	1	d__Bacteria;p__Firmicutes;c__Negativicutes;o__Veillonellales-Selenomonadales;f__Veillonellaceae;g__Megasphaera	26	18	62	80	108	0	6	119	8	171	103	62	0	125	2184	182	0	0	83	0	142	887	26	142	0	0	104	246	447	162	46	201	434	26	78.7879	202	58	637	143	63	0	0	30	0	0	48
g_784	1	1	d__Bacteria;p__Firmicutes;c__Negativicutes;o__Veillonellales-Selenomonadales;f__Veillonellaceae;g__Veillonella	68	0	0	224	0	0	0	367	0	0	49	289	9	1084	0	0	69	0	0	8	170	0	20	58	484	358	146	21	65	29	110	0	234	20	60.6061	22	0	0	33	0	0	4	0	789	0	0
g_785	0	1	d__Bacteria;p__Firmicutes;c__Negativicutes;o__Veillonellales-Selenomonadales;f__Veillonellaceae;g__Veillonellaceae	0	0	0	0	0	0	0	0	0	0	0	0	0	0	0	0	0	0	0	0	0	0	0	0	0	0	0	0	0	0	0	0	0	0	0	0	0	0	0	0	0	0	0	0	0	0
g_793	1	1	d__Bacteria;p__Fusobacteriota;c__Fusobacteriia;o__Fusobacteriales;f__Fusobacteriaceae;g__Fusobacterium	3567	0	70	138	20	52	0	0	1859	0	48	1314	25	0	12	0	0	0	0	10	4021	75	621	1229	89	25	3006	0	100	62	74	2	6	23	69.697	5879	3	435	19	0	440	35	802	11	5	38
g_925	1	1	d__Bacteria;p__Proteobacteria;c__Gammaproteobacteria;__;__;__	0	0	0	0	0	0	0	0	0	0	0	0	0	0	0	0	0	0	0	0	0	0	0	3	0	0	0	0	0	0	0	0	0	1	3.0303	0	2	0	0	0	0	0	0	0	0	0
g_933	1	1	d__Bacteria;p__Proteobacteria;c__Gammaproteobacteria;o__Aeromonadales;f__Succinivibrionaceae;g__Succinivibrio	40	317	252	0	206	0	63	1041	173	0	299	0	0	11	935	0	0	0	0	254	76	170	7	1177	834	468	3	32	354	139	4	25	168	24	72.7273	283	58	34	130	0	0	0	1533	0	18	0
g_934	1	1	d__Bacteria;p__Proteobacteria;c__Gammaproteobacteria;o__Aeromonadales;f__Succinivibrionaceae;g__Succinivibrionaceae_UCG-001	0	0	0	0	0	0	0	0	3	0	10	4	0	5	0	0	0	0	0	0	0	7	16	0	0	0	0	0	0	0	0	0	0	6	18.1818	0	0	0	0	0	0	0	19	0	0	0
g_936	1	1	d__Bacteria;p__Proteobacteria;c__Gammaproteobacteria;o__Aeromonadales;f__Succinivibrionaceae;g__uncultured	0	0	0	0	0	0	0	2	0	0	0	0	0	0	0	0	0	0	0	0	0	0	0	0	0	0	0	0	2	0	0	0	0	2	6.06061	0	0	2	0	0	0	0	0	0	0	0
g_953	1	1	d__Bacteria;p__Proteobacteria;c__Gammaproteobacteria;o__Burkholderiales;f__Alcaligenaceae;g__Pelistega	0	0	0	0	0	3	0	0	0	0	0	0	0	0	0	0	0	0	0	0	0	0	0	0	0	0	0	0	0	0	205	0	0	2	6.06061	0	2	5	0	0	0	0	2	0	12	0
g_970	1	1	d__Bacteria;p__Proteobacteria;c__Gammaproteobacteria;o__Burkholderiales;f__Comamonadaceae;g__Comamonas	7	0	0	4	0	3	0	0	2	0	0	0	0	0	0	0	0	0	0	0	0	0	16	0	0	0	0	0	0	13	45	0	0	7	21.2121	0	0	0	0	0	0	21	40	0	0	0
g_993	1	0	d__Bacteria;p__Proteobacteria;c__Gammaproteobacteria;o__Burkholderiales;f__Neisseriaceae;g__Neisseria	0	4	0	0	0	0	0	0	0	0	0	0	0	0	0	0	0	0	0	0	0	0	0	0	0	0	0	0	0	0	0	0	0	1	3.0303	0	0	0	0	0	0	0	0	0	0	0
g_1010	1	1	d__Bacteria;p__Proteobacteria;c__Gammaproteobacteria;o__Burkholderiales;f__Sutterellaceae;g__Parasutterella	73	25	11	52	0	0	0	155	3	0	0	3	0	0	114	6	0	0	0	4	0	11	0	0	4	35	0	4	35	15	0	0	88	17	51.5152	0	0	0	37	0	0	47	8	44	0	0
g_1011	1	1	d__Bacteria;p__Proteobacteria;c__Gammaproteobacteria;o__Burkholderiales;f__Sutterellaceae;g__Sutterella	197	53	140	146	468	3	50	3	56	43	96	88	27	56	0	234	0	75	4	141	277	92	227	368	140	24	168	160	41	324	205	109	0	30	90.9091	191	194	286	40	8	124	171	219	79	333	101
g_1022	1	0	d__Bacteria;p__Proteobacteria;c__Gammaproteobacteria;o__Enterobacterales;__;__	0	0	0	0	0	0	0	0	0	0	0	0	0	0	0	0	0	0	0	0	0	0	0	0	0	0	0	0	0	2	0	0	0	1	3.0303	0	0	0	0	0	0	0	0	0	0	0
g_1027	1	1	d__Bacteria;p__Proteobacteria;c__Gammaproteobacteria;o__Enterobacterales;f__Enterobacteriaceae;g__Escherichia-Shigella	42	30	99	71	1110	510	19	477	178	1792	764	128	36	3265	53	11	1586	24	86	784	92	1501	461	359	41	165	13	12	107	762	594	1001	266	33	100	767	43	0	3241	344	139	96	6902	9	14	42
g_1039	1	0	d__Bacteria;p__Proteobacteria;c__Gammaproteobacteria;o__Enterobacterales;f__Morganellaceae;g__Proteus	0	0	0	0	0	0	0	0	0	0	0	0	0	0	0	0	0	0	0	0	0	0	0	0	0	0	0	0	0	0	5	0	0	1	3.0303	0	0	0	0	0	0	0	0	0	0	0
g_1054	1	1	d__Bacteria;p__Proteobacteria;c__Gammaproteobacteria;o__Pasteurellales;f__Pasteurellaceae;__	0	0	0	3	0	0	2	0	0	5	0	0	0	8	0	0	0	0	0	0	0	0	0	0	0	0	0	0	2	0	0	0	0	5	15.1515	0	0	0	0	0	3	0	0	0	0	0
g_1057	1	1	d__Bacteria;p__Proteobacteria;c__Gammaproteobacteria;o__Pasteurellales;f__Pasteurellaceae;g__Gallibacterium	176	197	714	10956	2365	102	221	1073	81	88	13	501	2589	446	7	2	817	45	392	28	1283	287	2456	64	383	282	476	338	115	2657	1826	437	2982	33	100	445	1339	89	1441	22	1156	46	185	113	39	13
g_1059	0	1	d__Bacteria;p__Proteobacteria;c__Gammaproteobacteria;o__Pasteurellales;f__Pasteurellaceae;g__Mannheimia	0	0	0	0	0	0	0	0	0	0	0	0	0	0	0	0	0	0	0	0	0	0	0	0	0	0	0	0	0	0	0	0	0	0	0	0	0	0	0	0	0	0	0	0	0	0
g_1060	1	0	d__Bacteria;p__Proteobacteria;c__Gammaproteobacteria;o__Pasteurellales;f__Pasteurellaceae;g__Pasteurella	14	0	0	79	0	0	0	0	0	0	0	0	0	0	0	0	0	0	0	0	0	0	0	0	0	0	0	0	0	0	32	0	0	3	9.09091	0	0	0	0	0	0	0	0	0	0	0
g_1067	1	1	d__Bacteria;p__Proteobacteria;c__Gammaproteobacteria;o__Pseudomonadales;f__Moraxellaceae;g__Psychrobacter	0	0	0	0	0	0	0	0	0	0	0	0	0	0	0	0	0	0	0	0	7	0	0	0	0	0	0	0	0	0	0	0	0	1	3.0303	0	0	0	0	0	0	0	0	0	0	0
g_1070	1	0	d__Bacteria;p__Proteobacteria;c__Gammaproteobacteria;o__Pseudomonadales;f__Pseudomonadaceae;g__Pseudomonas	0	0	0	4	0	0	0	0	0	0	0	0	0	0	0	0	0	0	0	0	0	0	0	0	0	0	0	0	0	0	0	0	0	1	3.0303	0	0	0	0	0	0	0	0	0	0	0
g_1090	1	1	d__Bacteria;p__Spirochaetota;c__Spirochaetia;o__Spirochaetales;f__Spirochaetaceae;g__Treponema	0	0	0	0	0	0	0	0	0	0	0	0	0	0	0	0	0	0	0	0	0	0	0	0	11	0	0	0	0	0	0	0	0	1	3.0303	0	0	0	0	0	0	0	0	0	0	0
g_1102	0	1	d__Bacteria;p__Verrucomicrobiota;c__Lentisphaeria;o__Victivallales;f__Victivallaceae;g__Victivallis	0	0	0	0	0	0	0	0	0	0	0	0	0	0	0	0	0	0	0	0	0	0	0	0	0	0	0	0	0	0	0	0	0	0	0	0	0	0	0	0	0	2	0	0	0	0
g_1111	1	1	d__Bacteria;p__Verrucomicrobiota;c__Verrucomicrobiae;o__Verrucomicrobiales;f__Akkermansiaceae;g__Akkermansia	13	177	455	90	4	45	30	5	0	56	21	0	9	118	0	0	84	0	0	0	0	118	23	0	81	136	0	0	4	217	0	102	0	20	60.6061	119	0	0	23	77	0	0	28	10	0	101
[truncated: 20 more columns]
